# Supplementary material for: Proton Microbeam Targeted Irradiation of the Gonad Primordium Region Induces Developmental Alterations Associated with Heat Shock Responses and Cuticle Defense in Caenorhabditis elegans
Source: Biology (Basel). 2023 Oct 27;12(11):1372. doi: 10.3390/biology12111372 (PMC10669138; doi:10.3390/biology12111372)
Supplement: Supplementary file 1 [file biology-12-01372-s001.zip]

Archive with 1 entries (1 files):
- biology-2667552-supplementary.pdf
